# Supplementary material for: Cutaneous Adverse Drug Reactions (CADRs)—Statistical Analysis of the Causal Relationship between the Drug, Comorbidities, Cofactors, and the Cutaneous Reaction—A Single-Centered Study
Source: Int J Environ Res Public Health. 2022 Jun 29;19(13):7982. doi: 10.3390/ijerph19137982 (PMC9265797; doi:10.3390/ijerph19137982)
Supplement: Supplementary file 1 [file ijerph-19-07982-s001.zip]

Archive with 1 entries (1 files):
- ijerph-1729966-supplementary.pdf
